# Supplementary material for: Supplementation of Bacillus coagulans and Tributyrin to Danzhou Chickens: Effects on Growth Performance, Antioxidant Status, Immune Response, Intestinal Health, and Cecal Microbiome
Source: Animals (Basel). 2025 Nov 27;15(23):3428. doi: 10.3390/ani15233428 (PMC12691401; doi:10.3390/ani15233428)
Supplement: Supplementary file 1 [file animals-15-03428-s001.zip]

Archive with 1 entries (1 files):
- animals-3994695-supplementary.pdf
